# Supplementary material for: The genetic organization of longitudinal subcortical volumetric change is stable throughout the lifespan
Source: eLife. 2021 Jun 28;10:e66466. doi: 10.7554/eLife.66466 (PMC8260220; doi:10.7554/eLife.66466)
Supplement: Source code 1. [file elife-66466-code1.zip]

Archive with 10 entries (10 files):
- adults.csv
- children.csv
- Cluster tests.docx
- Code for main statistical analyses.R
- comstruccomparison.m9 kB MATLABOpen file.url
- geneticcorrchange.csv
- lifebrain.csv
- sim2matrices.m16 kB MATLABOpen file.url
- ukbiobank.csv
- ukbiobanklong.csv
