# Supplementary material for: The genetic organization of longitudinal subcortical volumetric change is stable throughout the lifespan
Source: eLife. 2021 Jun 28;10:e66466. doi: 10.7554/eLife.66466 (PMC8260220; doi:10.7554/eLife.66466)
Supplement: Source code 1. [file elife-66466-code1.zip › comstruccomparison.m9 kB MATLABOpen file.url]

[InternetShortcut]
URL=https://lcbc-uio.slack.com/files/U3W3V1YFJ/F020VCQPUK0/comstruccomparison.m?origin_team=T3VNQFM17&origin_channel=D728J3U1Z
