# Supplementary material for: The genetic organization of longitudinal subcortical volumetric change is stable throughout the lifespan
Source: eLife. 2021 Jun 28;10:e66466. doi: 10.7554/eLife.66466 (PMC8260220; doi:10.7554/eLife.66466)
Supplement: Source code 1. [file elife-66466-code1.zip › geneticcorrchange.csv]

	BilatThalamus	BilatCaudate	BilatPutamen	BilatPallidum	BilatHippocampus	BilatAmygdala	BilatAccumbens	BilatInfLatVentricle	BilatLatVentricle	BilatCerebralWM	BilatCerebralCortex	BilatCerebellumCortex	BilatCerebellumWM	Bilatv3rdVentricle	Bilatv4thVentricle	BilatBrainStem
BilatThalamus	1	0.242765813073579	0.142448779441361	-0.507770009529382	0.891296704748189	0.0122956368891999	0.410551682486061	0.213214555794005	0.429005945237037	0.88494086978237	0.790816347767004	0.687494434999879	0.460732795774069	-0.240866576514561	0.175688693314839	0.25346062153955
BilatCaudate	0.242765813073579	1	0.365759240212964	-0.466928291620123	-0.789538155958877	-0.195182092159481	-0.163538696286909	0.936795336083618	0.743954211772998	-0.269135117777742	0.149447216254884	-0.10165762231292	-0.202438849333858	0.264351669854156	0.775161987256002	-0.281171172040396
BilatPutamen	0.142448779441361	0.365759240212964	1	-0.82467735954363	-0.00936857020117042	0.887929069631713	0.803437066863798	-0.0344587343080618	0.230365436069437	-0.158727012210595	-0.463320973486738	0.164123826943491	-0.167158738312893	-0.707102293909528	-0.526699467926075	0.303964712063441
BilatPallidum	-0.507770009529382	-0.466928291620123	-0.82467735954363	1	-0.798799047942933	-0.785343352706321	0.32065155198913	-0.415419657333512	-0.351137545806547	0.749666686752862	-0.430216281531818	0.268790706944543	-0.498432889197872	-0.247715589163572	0.497483292741958	0.328312767332337
BilatHippocampus	0.891296704748189	-0.789538155958877	-0.00936857020117042	-0.798799047942933	1	0.557489457108824	0.460462125353633	-0.72504828997018	-0.113620943917885	-0.174373495370794	-0.50390018196903	-0.0384590412350137	-0.0188197369385958	-0.882097548643406	-0.707606241768067	0.0443569847194755
BilatAmygdala	0.0122956368891999	-0.195182092159481	0.887929069631713	-0.785343352706321	0.557489457108824	1	0.41504252664994	-0.208294950409559	0.129048324753679	-0.0530462570785792	-0.296890490513272	0.315875327709391	-0.356271004732095	-0.309548344383546	-0.50513836318607	0.0238695713088683
BilatAccumbens	0.410551682486061	-0.163538696286909	0.803437066863798	0.32065155198913	0.460462125353633	0.41504252664994	1	-0.234741113212356	-0.0271148218888756	-0.0736353813181538	-0.392888730494007	-0.0343441763030183	-0.149433881071731	-0.698687870513865	-0.306349271343098	-0.00837846099530909
BilatInfLatVentricle	0.213214555794005	0.936795336083618	-0.0344587343080618	-0.415419657333512	-0.72504828997018	-0.208294950409559	-0.234741113212356	1	0.659104118466608	-0.700764398115811	0.00760144943630326	-0.436350670046908	-0.153075872268136	0.603256175024605	0.798570749371166	-0.330838937593447
BilatLatVentricle	0.429005945237037	0.743954211772998	0.230365436069437	-0.351137545806547	-0.113620943917885	0.129048324753679	-0.0271148218888756	0.659104118466608	1	-0.552499108332173	-0.00826334233232729	-0.156757415923026	0.0652594409749086	0.568008994082189	0.596182180156984	-0.364291706863866
BilatCerebralWM	0.88494086978237	-0.269135117777742	-0.158727012210595	0.749666686752862	-0.174373495370794	-0.0530462570785792	-0.0736353813181538	-0.700764398115811	-0.552499108332173	1	0.59655499075402	0.389335172128462	0.502130312880892	0.273437237089232	-0.117039793366264	0.862540009408731
BilatCerebralCortex	0.790816347767004	0.149447216254884	-0.463320973486738	-0.430216281531818	-0.50390018196903	-0.296890490513272	-0.392888730494007	0.00760144943630326	-0.00826334233232729	0.59655499075402	1	0.367668628059377	0.32775124100309	0.367702140994143	-0.107579777763167	0.709152528688501
BilatCerebellumCortex	0.687494434999879	-0.10165762231292	0.164123826943491	0.268790706944543	-0.0384590412350137	0.315875327709391	-0.0343441763030183	-0.436350670046908	-0.156757415923026	0.389335172128462	0.367668628059377	1	0.282832092710108	-0.0881448073683097	-0.0260053374792786	0.424957224343101
BilatCerebellumWM	0.460732795774069	-0.202438849333858	-0.167158738312893	-0.498432889197872	-0.0188197369385958	-0.356271004732095	-0.149433881071731	-0.153075872268136	0.0652594409749086	0.502130312880892	0.32775124100309	0.282832092710108	1	-0.0882984890177997	-0.295159069130061	0.539611102071507
Bilatv3rdVentricle	-0.240866576514561	0.264351669854156	-0.707102293909528	-0.247715589163572	-0.882097548643406	-0.309548344383546	-0.698687870513865	0.603256175024605	0.568008994082189	0.273437237089232	0.367702140994143	-0.0881448073683097	-0.0882984890177997	1	0.175834895705129	0.22137072551607
Bilatv4thVentricle	0.175688693314839	0.775161987256002	-0.526699467926075	0.497483292741958	-0.707606241768067	-0.50513836318607	-0.306349271343098	0.798570749371166	0.596182180156984	-0.117039793366264	-0.107579777763167	-0.0260053374792786	-0.295159069130061	0.175834895705129	1	-0.0892681545983648
BilatBrainStem	0.25346062153955	-0.281171172040396	0.303964712063441	0.328312767332337	0.0443569847194755	0.0238695713088683	-0.00837846099530909	-0.330838937593447	-0.364291706863866	0.862540009408731	0.709152528688501	0.424957224343101	0.539611102071507	0.22137072551607	-0.0892681545983648	1
