# Supplementary material for: The genetic organization of longitudinal subcortical volumetric change is stable throughout the lifespan
Source: eLife. 2021 Jun 28;10:e66466. doi: 10.7554/eLife.66466 (PMC8260220; doi:10.7554/eLife.66466)
Supplement: Source code 1. [file elife-66466-code1.zip › lifebrain.csv]

	LateralVentricle_APC	InfLatVent_APC	CerebellumWhiteMatter_APC	CerebellumCortex_APC	Thalamus_APC	Hippocampus_APC	Putamen_APC	Amygdala_APC	Accumbensarea_APC	Caudate_APC	Pallidum_APC	X3rdVentricle_APC	X4thVentricle_APC	BrainStem_APC	CerebralWhiteMatterVol_APC	CortexVol_APC
LateralVentricle_APC	1	0.625	-0.098	-0.197	-0.373	-0.390	-0.065	-0.174	0.009	-0.231	-0.112	0.721	0.387	-0.262	-0.335	-0.291
InfLatVent_APC	0.625	1	0.002	-0.337	-0.314	-0.491	0.135	-0.116	0.146	-0.112	-0.214	0.543	0.234	-0.277	-0.233	-0.254
CerebellumWhiteMatter_APC	-0.098	0.002	1	-0.358	0.166	0.010	0.059	-0.037	0.212	0.095	-0.151	-0.022	-0.250	-0.265	0.073	-0.041
CerebellumCortex_APC	-0.197	-0.337	-0.358	1	0.263	0.402	-0.165	0.105	-0.185	0.035	0.326	-0.220	0.149	0.459	0.082	0.255
Thalamus_APC	-0.373	-0.314	0.166	0.263	1	0.402	-0.045	0.241	0.100	0.135	-0.051	-0.306	-0.204	0.026	0.057	0.279
Hippocampus_APC	-0.390	-0.491	0.010	0.402	0.402	1	-0.099	0.131	-0.140	0.069	0.144	-0.273	-0.107	0.397	0.172	0.247
Putamen_APC	-0.065	0.135	0.059	-0.165	-0.045	-0.099	1	0.186	0.364	0.520	-0.446	-0.009	-0.243	-0.045	0.116	0.003
Amygdala_APC	-0.174	-0.116	-0.037	0.105	0.241	0.131	0.186	1	0.127	0.193	-0.115	-0.147	-0.163	0.036	0.035	0.203
Accumbensarea_APC	0.009	0.146	0.212	-0.185	0.100	-0.140	0.364	0.127	1	0.238	-0.323	0.091	-0.095	-0.157	0.053	-0.049
Caudate_APC	-0.231	-0.112	0.095	0.035	0.135	0.069	0.520	0.193	0.238	1	-0.055	-0.228	-0.234	0.042	0.084	0.264
Pallidum_APC	-0.112	-0.214	-0.151	0.326	-0.051	0.144	-0.446	-0.115	-0.323	-0.055	1	-0.262	0.152	0.148	0.004	0.112
X3rdVentricle_APC	0.721	0.543	-0.022	-0.220	-0.306	-0.273	-0.009	-0.147	0.091	-0.228	-0.262	1	0.327	-0.077	-0.223	-0.283
X4thVentricle_APC	0.387	0.234	-0.250	0.149	-0.204	-0.107	-0.243	-0.163	-0.095	-0.234	0.152	0.327	1	0.131	-0.099	-0.185
BrainStem_APC	-0.262	-0.277	-0.265	0.459	0.026	0.397	-0.045	0.036	-0.157	0.042	0.148	-0.077	0.131	1	0.159	0.241
CerebralWhiteMatterVol_APC	-0.335	-0.233	0.073	0.082	0.057	0.172	0.116	0.035	0.053	0.084	0.004	-0.223	-0.099	0.159	1	-0.317
CortexVol_APC	-0.291	-0.254	-0.041	0.255	0.279	0.247	0.003	0.203	-0.049	0.264	0.112	-0.283	-0.185	0.241	-0.317	1
