# Supplementary material for: The genetic organization of longitudinal subcortical volumetric change is stable throughout the lifespan
Source: eLife. 2021 Jun 28;10:e66466. doi: 10.7554/eLife.66466 (PMC8260220; doi:10.7554/eLife.66466)
Supplement: Source code 1. [file elife-66466-code1.zip › ukbiobank.csv]

	V3rd_ventrical	V4th_ventrical	Lat_ventrical	Brain_stem	Cerebellum_WM	Cerebellum_cortex	Thalamus	Hippocampus	Cortical_WM	Cortex	Putamen	Amygdala	Accumbens	Caudate	Pallidum	Inf_lat_ventrical
V3rd_ventrical	1.000000	0.369468	0.610536	-0.101892	-0.094896	0.161191	-0.208708	-0.089200	-0.248143	-0.039342	-0.078510	-0.123295	-0.358232	0.065200	-0.172651	0.584735
V4th_ventrical	0.369468	1.000000	0.360373	0.050888	-0.044866	0.228492	-0.039794	-0.011610	-0.140251	-0.027464	-0.026431	-0.026867	-0.135813	0.078795	-0.058720	0.371126
Lat_ventrical	0.610536	0.360373	1.000000	-0.179404	-0.132683	0.076160	-0.296292	-0.273169	-0.327991	-0.110573	-0.186157	-0.177706	-0.425733	0.123455	-0.171356	0.759248
Brain_stem	-0.101892	0.050888	-0.179404	1.000000	0.740691	0.416900	0.400064	0.183227	0.320452	-0.123489	0.182334	0.063926	0.162491	0.086365	0.463142	-0.072641
Cerebellum_WM	-0.094896	-0.044866	-0.132683	0.740691	1.000000	0.553699	0.299542	0.143801	0.349715	-0.116617	0.130328	0.012868	0.149543	0.030658	0.381281	-0.126982
Cerebellum_cortex	0.161191	0.228492	0.076160	0.416900	0.553699	1.000000	0.161396	0.098662	-0.026941	-0.037111	0.078095	0.032462	0.005142	0.095425	0.146238	0.104234
Thalamus	-0.208708	-0.039794	-0.296292	0.400064	0.299542	0.161396	1.000000	0.296814	0.350045	0.122729	0.241641	0.201544	0.251611	0.119093	0.372273	-0.228468
Hippocampus	-0.089200	-0.011610	-0.273169	0.183227	0.143801	0.098662	0.296814	1.000000	0.198315	0.168375	0.238263	0.527349	0.232392	0.116333	0.218247	-0.091226
Cortical_WM	-0.248143	-0.140251	-0.327991	0.320452	0.349715	-0.026941	0.350045	0.198315	1.000000	0.049716	0.204913	0.123530	0.275273	0.017317	0.405374	-0.297439
Cortex	-0.039342	-0.027464	-0.110573	-0.123489	-0.116617	-0.037111	0.122729	0.168375	0.049716	1.000000	0.142243	0.290389	0.221979	0.100819	-0.080881	-0.142045
Putamen	-0.078510	-0.026431	-0.186157	0.182334	0.130328	0.078095	0.241641	0.238263	0.204913	0.142243	1.000000	0.264494	0.416845	0.334288	0.575657	-0.106143
Amygdala	-0.123295	-0.026867	-0.177706	0.063926	0.012868	0.032462	0.201544	0.527349	0.123530	0.290389	0.264494	1.000000	0.361361	0.187960	0.193199	-0.099332
Accumbens	-0.358232	-0.135813	-0.425733	0.162491	0.149543	0.005142	0.251611	0.232392	0.275273	0.221979	0.416845	0.361361	1.000000	0.327426	0.356631	-0.376934
Caudate	0.065200	0.078795	0.123455	0.086365	0.030658	0.095425	0.119093	0.116333	0.017317	0.100819	0.334288	0.187960	0.327426	1.000000	0.361262	0.117113
Pallidum	-0.172651	-0.058720	-0.171356	0.463142	0.381281	0.146238	0.372273	0.218247	0.405374	-0.080881	0.575657	0.193199	0.356631	0.361262	1.000000	-0.078364
Inf_lat_ventrical	0.584735	0.371126	0.759248	-0.072641	-0.126982	0.104234	-0.228468	-0.091226	-0.297439	-0.142045	-0.106143	-0.099332	-0.376934	0.117113	-0.078364	1.000000
