# Supplementary material for: The genetic organization of longitudinal subcortical volumetric change is stable throughout the lifespan
Source: eLife. 2021 Jun 28;10:e66466. doi: 10.7554/eLife.66466 (PMC8260220; doi:10.7554/eLife.66466)
Supplement: Source code 1. [file elife-66466-code1.zip › ukbiobanklong.csv]

	V3rd_ventrical	V4th_ventrical	Lat_ventrical	Brain_stem	Cerebellum_WM	Cerebellum_cortex	Thalamus	Hippocampus	Cortical_WM	Cortex	Putamen	Amygdala	Accumbens	Caudate	Pallidum	Inf_lat_ventrical
V3rd_ventrical	1	0.309543359952317	0.534482453191983	0.0985248295837527	-0.00353459581858636	0.119430864282009	0.076142280860621	0.0164781321657699	0.00526404884162732	0.0510141335290503	0.0253815949107754	-0.0351813370449028	-0.0463790138894277	0.0904683484840929	0.0151960766855981	0.28330632951747
V4th_ventrical	0.309543359952317	1	0.454840223336496	0.350344552039899	0.0879058007097411	0.403939044765644	0.0205300267174749	0.225087957891943	0.233538333886394	0.298806697731225	0.242015875407993	0.0823505682430595	0.047400838636402	0.215082963297219	0.171145557780054	0.307769245880923
Lat_ventrical	0.534482453191983	0.454840223336496	1	0.360824472319761	0.113622586737637	0.327173610070691	0.145475846649972	0.199300110032452	0.214252945596174	0.254166876507857	0.224198899758365	0.0216343106029893	0.0882155792046826	0.377989886062485	0.204781940825495	0.512837044171704
Brain_stem	0.0985248295837527	0.350344552039899	0.360824472319761	1	0.287721944442088	0.692490227721404	0.385817184016512	0.614076384977121	0.382702597646294	0.517492954735025	0.5872199932329	0.326434770627898	0.375935843707893	0.63093773390018	0.407792758244962	0.244064968406461
Cerebellum_WM	-0.00353459581858636	0.0879058007097411	0.113622586737637	0.287721944442088	1	0.12303556869338	0.0168302633988729	0.238936279000862	0.537599688470579	0.240812553472604	0.217773291652072	0.130821760860549	0.110445122835423	0.117303883542268	0.299306073386179	0.0494440499222558
Cerebellum_cortex	0.119430864282009	0.403939044765644	0.327173610070691	0.692490227721404	0.12303556869338	1	0.2784547654185	0.56561589738597	0.34626163065296	0.475313038576792	0.514122223470211	0.28976964391243	0.26412319024534	0.465714663656443	0.351251539502273	0.17752710731537
Thalamus	0.076142280860621	0.0205300267174749	0.145475846649972	0.385817184016512	0.0168302633988729	0.2784547654185	1	0.35959214847416	0.152518961144062	0.176106102243377	0.182556956052892	0.131925677097565	0.217093050442252	0.4221775774331	-0.00647374043482035	0.0286887713662902
Hippocampus	0.0164781321657699	0.225087957891943	0.199300110032452	0.614076384977121	0.238936279000862	0.56561589738597	0.35959214847416	1	0.373726897324196	0.445334124606776	0.546698730250445	0.369794907397571	0.414407988322552	0.561833531252112	0.32077430498351	-0.0599792660432136
Cortical_WM	0.00526404884162732	0.233538333886394	0.214252945596174	0.382702597646294	0.537599688470579	0.34626163065296	0.152518961144062	0.373726897324196	1	0.139164538559875	0.251115841550838	0.180787359329796	0.114219787025996	0.191666529594574	0.432091728099673	0.0919524198552559
Cortex	0.0510141335290503	0.298806697731225	0.254166876507857	0.517492954735025	0.240812553472604	0.475313038576792	0.176106102243377	0.445334124606776	0.139164538559875	1	0.430073506072827	0.234660411105941	0.29799400480648	0.46787294386838	0.303396946040554	0.166647168065648
Putamen	0.0253815949107754	0.242015875407993	0.224198899758365	0.5872199932329	0.217773291652072	0.514122223470211	0.182556956052892	0.546698730250445	0.251115841550838	0.430073506072827	1	0.33196840028857	0.375326457239438	0.545565974998073	0.307041809266533	0.115769865833795
Amygdala	-0.0351813370449028	0.0823505682430595	0.0216343106029893	0.326434770627898	0.130821760860549	0.28976964391243	0.131925677097565	0.369794907397571	0.180787359329796	0.234660411105941	0.33196840028857	1	0.321087787705558	0.284673175593557	0.213300503554009	-0.081179435390645
Accumbens	-0.0463790138894277	0.047400838636402	0.0882155792046826	0.375935843707893	0.110445122835423	0.26412319024534	0.217093050442252	0.414407988322552	0.114219787025996	0.29799400480648	0.375326457239438	0.321087787705558	1	0.359269762016358	0.116228666993081	-0.0175186911057132
Caudate	0.0904683484840929	0.215082963297219	0.377989886062485	0.63093773390018	0.117303883542268	0.465714663656443	0.4221775774331	0.561833531252112	0.191666529594574	0.46787294386838	0.545565974998073	0.284673175593557	0.359269762016358	1	0.212733288387939	0.168987961467398
Pallidum	0.0151960766855981	0.171145557780054	0.204781940825495	0.407792758244962	0.299306073386179	0.351251539502273	-0.00647374043482035	0.32077430498351	0.432091728099673	0.303396946040554	0.307041809266533	0.213300503554009	0.116228666993081	0.212733288387939	1	0.139118942352797
Inf_lat_ventrical	0.28330632951747	0.307769245880923	0.512837044171704	0.244064968406461	0.0494440499222558	0.17752710731537	0.0286887713662902	-0.0599792660432136	0.0919524198552559	0.166647168065648	0.115769865833795	-0.081179435390645	-0.0175186911057132	0.168987961467398	0.139118942352797	1
